# Supplementary material for: Genome-Wide Identification of the JAZ Gene Family in Garlic (Allium sativum L.) and the Functional Role of AsJAZ17 in Salt Tolerance
Source: Plants (Basel). 2026 May 19;15(10):1543. doi: 10.3390/plants15101543 (PMC13210613; doi:10.3390/plants15101543)
Supplement: Supplementary file 1 [file plants-15-01543-s001.zip]

Archive with 3 entries (3 files):
- Supplementary  Materials Figure S1.pdf
- Supplementary  Materials Table S2.xlsx
- Supplementary Materials Table S1.xlsx
