# Supplementary material for: Genome-Wide Identification of the JAZ Gene Family in Garlic (Allium sativum L.) and the Functional Role of AsJAZ17 in Salt Tolerance
Source: Plants (Basel). 2026 May 19;15(10):1543. doi: 10.3390/plants15101543 (PMC13210613; doi:10.3390/plants15101543)
Supplement: Supplementary file 1 [file plants-15-01543-s001.zip › Supplementary Materials Table S2.xlsx]

## Sheet: Sheet1
Table S2. List of the primers used in the study.
Gene	Primer name	Sequence
AsJAZ17	2G00577.1-FORWARD	ACCTTCTCAGCCAGTTCATCAAAG
	2G00577.1-REVERSE	TTGTAGCAGGTTCATCGTAGTTGG
AsJAZ16	1G01572-FORWARD	CTCCAAGCTGAGATTCCCATTGC
	1G01572-REVERSE	GAGTTCTGCTCACCAACCTGTTG
AsJAZ26	4G01696.1-FORWARD	TCGTTGGCAGGAAGCGGATC
	4G01696.1-REVERSE	AACAGCAGATTGAGGAACGTAAGC
AsJAZ9	1G00030-FORWARD	ACCAGTACCGCAAATCGTGAAC
	1G00030-REVERSE	AGGCAAATGCAATCAACTCTTCTG
AsJAZ23	3G05094.1-FORWARD	CGCTGAGAAGGCAGAAGACATG
	3G05094.1-REVERSE	AGAGACATCCTCCTAGCCATTGG
AsJAZ20	3G00573.1-FORWARD	TCCTCCATGCTTGCGGTTTATTAG
	3G00573.1-REVERSE	ACCTTCCCATTCTCCTCCTTCTTC
AsJAZ21	3G00575.1-FORWARD	TGGACGCTGAGAAGGCAGAAG
	3G00575.1-REVERSE	GGGACATCCTCCTAGCCATTGG
AsJAZ5	0G05575.1-FORWARD	TGGACGCTGAGAAGGCAGAAG
	0G05575.1-REVERSE	AGAGACATCCTCCTAGCCATTGG
AsJAZ2	0G01028.1-FORWARD	CAGGTGGTGTAGGAGTGGTTAGG
	0G01028.1-REVERSE	TCGTCCTTTCCCGCCTTGTC
AsJAZ19	3G00571.1-FORWARD	AGACTCCTACCACGAGCTTACAAG
	3G00571.1-REVERSE	TGAAGGTGAAGCCGTTGTGAATC
AsJAZ24	4G00559.1-FORWARD	ACCAATGGCTAGAAAGGCATCAC
	4G00559.1-REVERSE	GGGCAAGGGTAAGGCACAATG
AsJAZ3	0G01029-FORWARD	CACAATATGGACGCTGAGAAGGC
	0G01029-REVERSE	GGACATCCTCCTCGCCATTGG
Asβ-Actin	actin2FORWARD	TGCTCTGGATTATGAACAGGAACTTGA
	actin2REVERSE	CAATCATTGAAGGCTGGAACAACAC
Subcellular localization
AsJAZ17	AsJAZ17SF	CGGATCCGATGTCTGCAGCAACAAAGCATGA
	AsJAZ17SR	CTCTAGAGCAAGGGTAGGGGTCAGTGCAAGC
AsJAZ16	AsJAZ16SF	CGGATCCGATGAATCGGAGTGTGATGGA
	AsJAZ16SR	CTCTAGAGGCCGATCTGCGGTTTCACATCTGC
Y2H assay
AsJAZ17	AsJAZ17BF	ATGGCCATGGAGGCCGAATTCATGTCTGCAGCAACAAAGCAT
	AsJAZ17BR	CCGCTGCAGGTCGACGGATCCCTACAAGGGTAGGGGTCAGTG
Asa7G03408.1	AsMYC2AF	GCCATGGAGGCCAGTGAATTCATGAGTCAGGTCGTTTATAG
	AsMYC2AR	CAGCTCGAGCTCGATGGATCCCTAAAGGGATTCAGCAAACT
Overexpression of AsJAZ17
AsJAZ17	AsJAZ17ZF	GCTCTAGAGATGTCTGCAGCAACAAAGCATGA
	AsJAZ17ZR	CGGGATCCCCAAGGGTAGGGGTCAGTGCAAGC
