# Supplementary material for: Genome-Wide Identification of the JAZ Gene Family in Garlic (Allium sativum L.) and the Functional Role of AsJAZ17 in Salt Tolerance
Source: Plants (Basel). 2026 May 19;15(10):1543. doi: 10.3390/plants15101543 (PMC13210613; doi:10.3390/plants15101543)
Supplement: Supplementary file 1 [file plants-15-01543-s001.zip › Supplementary Materials Table S1.xlsx]

## Sheet: Sheet1
Table S1. List of Conserved Motifs and Corresponding Sequences in AsJAZs
Motif	Sequence
motif 1	NPEEKQLTILYNGEVVNFDNIDAEKAEEIIAFASS
motif 2	LVEEDLDSSMPMARRKSLQRFLZKRKDRIN
motif 3	MSQTKKSNFSATCNRLSQYIKEKK
motif 4	ATLDLFPGADLNKTC
motif 5	YDDKSWLQLGL
motif 6	SSAPYSSSSKS
motif 7	PENIIEELBIBTTVFSGZPTH
motif 8	RKNNQQKKMIIFYNGKKCICDVTELQARAIISLAFKHKQNGGTSFYCCEH
